# Supplementary material for: Tracking Neoantigens by Personalized Circulating Tumor DNA Sequencing during Checkpoint Blockade Immunotherapy in Non‐Small Cell Lung Cancer
Source: Adv Sci (Weinh). 2020 Mar 26;7(9):1903410. doi: 10.1002/advs.201903410 (PMC7201246; doi:10.1002/advs.201903410)
Supplement: Supplementary file 2 — Supporting TableS1 [file ADVS-7-1903410-s002.xlsx]

## Sheet: Sheet1
Supplemental Table 1. Clinic summary of enrolled patients
No	Sex	Age	Smoking(package.year)	Drug	Staging	PathologicType	PFS	statusPFS	Number of blood sampling	3mosResponse	6mosResponse	TMB
P01	Male	66	40	Durvalumab	T3N3M1b	LUAD	342	1	8	PR	PR	9.43
P02	Female	68	0	Tremelimumab/Durvalumab	T2N1M1c	LUAD	254	1	13	PR	PR	0.97
P03	Male	61	40	Tremelimumab/Durvalumab	T4N2M1c	LUAD	217	1	12	SD	SD	1.68
P04	Male	49	60	Tremelimumab/Durvalumab	T4N2M1c	LUSC	138	1	6	SD	PD	3.1
P05	Male	65	50	Tremelimumab/Durvalumab	T3N3M1	LUSC	87	1	9	PD	PD	3.67
P06	Male	65	50	Tremelimumab/Durvalumab	T2bN0M1a	LUSC	300	1	12	SD	SD	8.9
P07	Male	49	90	Durvalumab	T3N3M1c	LUAD	83	1	3	SD	SD	1.03
P08	Male	70	40	Durvalumab	T2N3M1c	LUAD	287	0	8	PR	PR	12.7
P09	Male	65	10	Durvalumab	T2bN2M1a	LUAD	290	1	10	CR	CR	2.84
P10	Male	65	0	Tremelimumab/Durvalumab	T4N2M1c	LUAD	292	1	13	SD	SD	10.3
