# Supplementary material for: Tracking Neoantigens by Personalized Circulating Tumor DNA Sequencing during Checkpoint Blockade Immunotherapy in Non‐Small Cell Lung Cancer
Source: Adv Sci (Weinh). 2020 Mar 26;7(9):1903410. doi: 10.1002/advs.201903410 (PMC7201246; doi:10.1002/advs.201903410)
Supplement: Supplementary file 6 — Supporting TableS5 [file ADVS-7-1903410-s006.xlsx]

## Sheet: 工作表1
Supplemental Table S5.
FoundationOne_LIQUID (Evaluate select clinically relevant genomic alterations in 70 commonly altered oncogenes.)
FoundaitionOne_CDx (A next generation sequencing based in vitro diagnostic device for detection of substitutions, insertion and deletion alterations (indels), and copy number alterations (CNAs) in 324 genes and select gene rearrangements, as well as genomic signatures including microsatellite instability (MSI) and tumor mutational burden (TMB) using DNA isolated from formalin-fixed paraffin embed…
Guardant360 (Detect single nucleotide variants in a targeted panel of 73 genes, and selected copy number amplifications, fusions/rearrangements, and indels for a specific set of genes.)
MSK_IMPACT (List coding regions (canonical and non-canonical), introns, TERT promoter, and tiling regions targeted in the 341 genes.)
PlasmaSELECT64 (Full coding and specific exon analysis in 58 well characterized cancer genes, as well as †amplification analysis for 19 genes. Rearrangement analysis for selected regions of 17 well-characterized cancer genes. Microsatellite analysis for 5 well characterized mononucleotide sequences.)
FoundationOne_LIQUID	FoundationOne_CDx	Guardant360	MSK_IMPACT	PlasmaSELECT64
ABL1	ABL1	AKT1	TNFRSF14	AKT1
AKT1	ACVR1B	ALK	PIK3CD	ALK
ALK	AKT1	APC	MTOR	AR
APC	AKT2	AR	SPEN	ATM
AR	AKT3	ARAF	SDHB	BRAF
ARAF	ALK	ARID1A	ARID1A	BRCA1
ATM	ALOX12B	ATM	STK40	BRCA2
BRAF	AMER1	BRAF	MYCL1	CCND1
BRCA1	FAM123B	BRCA1	MPL	CCND2
BRCA2	APC	BRCA2	MUTYH	CCND3
BTK	AR	CCND1	PIK3R3	CD274
CCND1	ARAF	CCND2	RAD54L	BCR
CD274	ARFRP1	CCNE1	CDKN2C	EGFR
CDH1	ARID1A	CDH1	JUN	CDK4
CDK12	ASXL1	CDK4	JAK1	CDK6
CDK4	ATM	CDK6	FUBP1	CDKN2A
CDK6	ATR	CDKN2A	NRAS	CTNNB1
CDKN2A	ATRX	CTNNB1	VTCN1	DNMT3A
CHEK2	AURKA	DDR2	FAM46C	ERBB2
CRKL	AURKB	EGFR	NOTCH2	ESR1
CTNNB1	AXIN1	ERBB2	MCL1	EZH2
DDR2	AXL	ESR1	RIT1	FGFR1
EGFR	BAP1	EZH2	NTRK1	FGFR2
ERBB2	BARD1	FBXW7	SDHC	FGFR3
ERRFI1	BCL2	FGFR1	DDR2	ETV6
ESR1	BCL2L1	FGFR2	RFWD2	FLT3
EZH2	BCL2L2	FGFR3	CDC73	GNAS
FGFR1	BCL6	GATA3	MDM4	HRAS
FGFR2	BCOR	GNA11	IKBKE	IDH1
FGFR3	BCORL1	GNAQ	IL10	IDH2
FLT3	BRAF	GNAS	PARP1	JAK2
FOXL2	BRCA1	HNF1A	FH	KIT
GNA11	BRCA2	HRAS	AKT3	KRAS
GNAQ	BRD4	IDH1	MYCN	MAP2K1
GNAS	BRIP1	IDH2	DNMT3A	MET
HRAS	BTG1	JAK2	ASXL2	MTOR
IDH1	BTG2	JAK3	ALK	MYC
IDH2	BTK	KIT	EPCAM	NTRK1
JAK2	C11orf30	KRAS	MSH2	NTRK2
JAK3	EMSY	MAP2K1	MSH6	PDGFRA
KIT	CALR	MAP2K2	REL	MYCN
KRAS	CARD11	MAPK1	XPO1	NPM1
MAP2K2	CASP8	MAPK3	TMEM127	NRAS
MDM2	CBFB	MET	INPP4A	NTRK3
MET	CBL	MLH1	BCL2L11	PALB2
MPL	CCND1	MPL	ERCC3	PIK3CA
MTOR	CCND2	MTOR	NFE2L2	PIK3CB
MYC	CCND3	MYC	PMS1	PIK3R1
MYCN	CCNE1	NF1	SF3B1	POLD1
MYD88	CD22	NFE2L2	CASP8	POLE
NF1	CD274	NOTCH1	CTLA4	PDGFRB
NPM1	PD-L1	NPM1	IDH1	RAF1
NRAS	CD70	NRAS	ERBB4	RARA
PALB2	CD79A	NTRK1	BARD1	RET
PDCD1LG2	CD79B	NTRK3	CUL3	PTCH1
PDGFRA	CDC73	PDGFRA	IRS1	PTEN
PDGFRB	CDH1	PIK3CA	PDCD1	RB1
PIK3CA	CDK12	PTEN	VHL	RNF43
PTEN	CDK4	PTPN11	RAF1	ROS1
PTPN11	CDK6	RAF1	TGFBR2	TERT
RAF1	CDK8	RB1	MLH1	TP53
RB1	CDKN1A	RET	MYD88	TSC1
RET	CDKN1B	RHEB	CTNNB1	TSC2
ROS1	CDKN2A	RHOA	SETD2	VHL
SMO	CDKN2B	RIT1	RHOA	BAT-25
STK11	CDKN2C	ROS1	BAP1	BAT-26
TERT	CEBPA	SMAD4	PBRM1	NR-21
TP53	CHEK1	SMO	MITF	NR24
VEGFA	CHEK2	STK11	FOXP1	MONO-27
PD-L1	CIC	TERT	RYBP
MEK2	CREBBP	TP53	SHQ1
PD-L2	CRKL	TSC1	EPHA3
	CSF1R	VHL	GSK3B
	CSF3R		GATA2
	CTCF		EPHB1
	CTNNA1		PIK3CB
	CTNNB1		FOXL2
	CUL3		ATR
	CUL4A		PIK3CA
	CXCR4		SOX2
	CYP17A1		DCUN1D1
	DAXX		MAP3K13
	DDR1		BCL6
	DDR2		TP63
	DIS3		FGFR3
	DNMT3A		PHOX2B
	DOT1L		PDGFRA
	EED		KIT
	EGFR		KDR
	EP300		EPHA5
	EPHA3		FAM175A
	EPHB1		TET2
	EPHB4		INPP4B
	ERBB2		FBXW7
	ERBB3		FAT1
	ERBB4		SDHA
	ERCC4		IL7R
	ERG		RICTOR
	ERRFI1		MAP3K1
	ESR1		PLK2
	EZH2		PIK3R1
	FAM46C		RASA1
	FANCA		APC
	FANCC		RAD50
	FANCG		CSF1R
	FANCL		PDGFRB
	FAS		NPM1
	FBXW7		FGFR4
	FGF10		NSD1
	FGF12		FLT4
	FGF14		IRF4
	FGF19		E2F3
	FGF23		HIST1H3B
	FGF3		HIST1H1C
	FGF4		HIST1H2BD
	FGF6		MDC1
	FGFR1		NOTCH4
	FGFR2		DAXX
	FGFR3		CDKN1A
	FGFR4		PIM1
	FH		CCND3
	FLCN		PNRC1
	FLT1		PRDM1
	FLT3		ROS1
	FOXL2		IFNGR1
	FUBP1		TNFAIP3
	GABRA6		LATS1
	GATA3		ESR1
	GATA4		ARID1B
	GATA6		PARK2
	GID4		CARD11
	C17orf39		PMS2
	GNA11		RAC1
	GNA13		ETV1
	GNAQ		IKZF1
	GNAS		EGFR
	GRM3		HGF
	GSK3B		CDK6
	H3F3A		PIK3CG
	HDAC1		MET
	HGF		SMO
	HNF1A		BRAF
	HRAS		EZH2
	HSD3B1		MLL3
	ID3		NKX3-1
	IDH1		FGFR1
	IDH2		SOX17
	IGF1R		NBN
	IKBKE		MYC
	IKZF1		RECQL4
	INPP4B		JAK2
	IRF2		CD274
	IRF4		PTPRD
	IRS2		CDKN2B
	JAK1		PAX5
	JAK2		GNAQ
	JAK3		NTRK2
	JUN		SYK
	KDM5A		FANCC
	KDM5C		PTCH1
	KDM6A		TGFBR1
	KDR		KLF4
	KEAP1		ABL1
	KEL		TSC1
	KIT		NOTCH1
	KLHL6		EGFL7
	KMT2A		GATA3
	MLL		RET
	KMT2D		ARID5B
	MLL2		TET1
	KRAS		BMPR1A
	LTK		PTEN
	LYN		SUFU
	MAF		FGFR2
	MAP2K1		HRAS
	MEK1		IGF2
	MAP2K2		LMO1
	MEK2		MYOD1
	MAP2K4		WT1
	MAP3K1		SDHAF2
	MAP3K13		RPS6KA4
	MAPK1		MEN1
	MCL1		RPS6KB2
	MDM2		CCND1
	MDM4		FGF19
	MED12		FGF4
	MEF2B		FGF3
	MEN1		PAK1
	MERTK		EED
	MET		MRE11A
	MITF		YAP1
	MKNK1		ATM
	MLH1		SDHD
	MPL		MLL
	MRE11A		CBL
	MSH2		CHEK1
	MSH3		KDM5A
	MSH6		RAD52
	MST1R		CCND2
	MTAP		ETV6
	MTOR		CDKN1B
	MUTYH		PIK3C2G
	MYC		KRAS
	MYCL		H3F3C
	MYCL1		ARID2
	MYCN		MLL2
	MYD88		SMARCD1
	NBN		ERBB3
	NF1		CDK4
	NF2		MDM2
	NFE2L2		IGF1
	NFKBIA		PTPN11
	NKX2-1		TBX3
	NOTCH1		HNF1A
	NOTCH2		POLE
	NOTCH3		LATS2
	NPM1		CDK8
	NRAS		FLT3
	NT5C2		FLT1
	NTRK1		BRCA2
	NTRK2		RB1
	NTRK3		DIS3
	P2RY8		ERCC5
	PALB2		IRS2
	PARK2		NKX2-1
	PARP1		FOXA1
	PARP2		MAX
	PARP3		RAD51B
	PAX5		TSHR
	PBRM1		DICER1
	PDCD1		AKT1
	PD-1		GREM1
	PDCD1LG2		RAD51
	PD-L2		B2M
	PDGFRA		MAP2K1
	PDGFRB		SMAD3
	PDK1		CD276
	PIK3C2B		NTRK3
	PIK3C2G		IDH2
	PIK3CA		BLM
	PIK3CB		IGF1R
	PIK3R1		AXIN1
	PIM1		TSC2
	PMS2		TRAF7
	POLD1		PDPK1
	POLE		CREBBP
	PPARG		GRIN2A
	PPP2R1A		SOCS1
	PPP2R2A		ERCC4
	PRDM1		PALB2
	PRKAR1A		CBFB
	PRKCI		CTCF
	PTCH1		CDH1
	PTEN		FANCA
	PTPN11		TP53
	PTPRO		ALOX12B
	QKI		AURKB
	RAC1		MAP2K4
	RAD21		NCOR1
	RAD51		FLCN
	RAD51B		NF1
	RAD51C		SUZ12
	RAD51D		RAD51D
	RAD52		CDK12
	RAD54L		ERBB2
	RAF1		RARA
	RARA		BRCA1
	RB1		SPOP
	RBM10		RNF43
	REL		RAD51C
	RET		BRIP1
	RICTOR		CD79B
	RNF43		AXIN2
	ROS1		PRKAR1A
	RPTOR		SOX9
	SDHA		RPTOR
	SDHB		YES1
	SDHC		PIK3C3
	SDHD		SMAD2
	SETD2		SMAD4
	SF3B1		PMAIP1
	SGK1		BCL2
	SMAD2		STK11
	SMAD4		DOT1L
	SMARCA4		GNA11
	SMARCB1		MAP2K2
	SMO		PTPRS
	SNCAIP		INSR
	SOCS1		DNMT1
	SOX2		KEAP1
	SOX9		SMARCA4
	SPEN		NOTCH3
	SPOP		BRD4
	SRC		JAK3
	STAG2		PIK3R2
	STAT3		MEF2B
	STK11		CCNE1
	SUFU		AKT2
	SYK		AXL
	TBX3		CIC
	TEK		ERCC2
	TET2		BBC3
	TGFBR2		PPP2R1A
	TIPARP		PAK7
	TNFAIP3		BCL2L1
	TNFRSF14		ASXL1
	TP53		DNMT3B
	TSC1		SRC
	TSC2		TOP1
	TYRO3		PTPRT
	U2AF1		AURKA
	VEGFA		GNAS
	VHL		RUNX1
	WHSC1		ERG
	MMSET		TMPRSS2
	WHSC1L1		U2AF1
	WT1		ICOSLG
	XPO1		CRKL
	XRCC2		MAPK1
	ZNF217		SMARCB1
	ZNF703		CHEK2
	BCR		NF2
	CD74		EP300
	ETV4		CRLF2
	ETV5		EIF1AX
	ETV6		BCOR
	EWSR1		KDM6A
	EZR		RBM10
	MYB		ARAF
	NUTM1		GATA1
	RSPO2		KDM5C
	SDC4		FAM123B
	SLC34A2		AR
	TMPRSS2		MED12
			ATRX
			BTK
			XIAP
			STAG2
			SH2D1A
			CDKN2A
			EWSR1
			NUTM1
			PAX8
